# Supplementary material for: Transcriptional Profiling of the Bladder in Urogenital Schistosomiasis Reveals Pathways of Inflammatory Fibrosis and Urothelial Compromise
Source: PLoS Negl Trop Dis. 2012 Nov 29;6(11):e1912. doi: 10.1371/journal.pntd.0001912 (PMC3510078; doi:10.1371/journal.pntd.0001912)
Supplement: Table S2 — Illumina probe IDs and Entrez Gene IDs of differentially transcribed genes. All genes shown featured ≥2-fold differential transcription and p<0.05. Entrez Gene IDs and descriptions were not available for some genes. (XLSX) [file pntd.0001912.s002.xlsx]

## Sheet: Sheet1
Week 1
Term	Gene Count	PValue	Fold Enrichment
GO:0006955~immunity	57	2.50371e-31	6.89284
GO:0006952~defense response	48	8.31288e-24	6.09064
GO:0006954~inflammatory response	36	4.75044e-23	8.80524
GO:0009611~response to wounding	42	3.27679e-22	6.65773
GO:0042330~taxis	20	6.91282e-14	10.1036
GO:0006935~chemotaxis	20	6.91282e-14	10.1036
GO:0002684~pos reg of immune system process	24	1.25023e-12	6.65285
GO:0002252~immune effector process	17	6.02355e-10	7.65771
GO:0050865~reg of cell activation	18	1.32469e-09	6.7102
GO:0050867~pos reg of cell activation	14	1.42836e-08	8.13722
GO:0002443~leukocyte mediated immunity	13	4.05571e-08	8.36556
GO:0007626~locomotory behavior	20	4.54274e-08	4.72091
GO:0002694~reg of leukocyte activation	16	5.79805e-08	6.04804
GO:0050778~pos reg of immunity	15	9.56398e-08	6.3345
GO:0002478~antigen process & present of exog peptide antigen	8	1.25728e-07	18.8015
GO:0048002~antigen process & present of peptide antigen	9	1.41641e-07	14.3085
GO:0051249~reg of lymphocyte activation	15	1.70418e-07	6.05086
GO:0002526~acute inflammatory response	12	1.72822e-07	8.31606
GO:0048584~pos reg of response to stimulus	17	1.81758e-07	5.1625
GO:0019886~antigen process & present of exog peptide antigen via MHC class II	7	2.5189e-07	23.6488
GO:0002495~antigen process & present of peptide antigen via MHC class II	7	2.5189e-07	23.6488
GO:0002889~reg of Ig mediated immunity	8	4.2766e-07	16.0161
GO:0002712~reg of B cell mediated immunity	8	4.2766e-07	16.0161
GO:0019884~antigen process & present of exog antigen	8	5.61322e-07	15.4441
GO:0002504~antigen process & present of peptide or polysaccharide antigen via MHC class II	7	5.6613e-07	21.0212
GO:0002449~lymphocyte mediated immunity	11	6.431e-07	8.37462
GO:0050900~leukocyte migration	9	8.10833e-07	11.5831
GO:0002696~pos reg of leukocyte activation	12	8.51917e-07	7.12805
GO:0016064~Ig mediated immunity	10	1.01982e-06	9.31972
GO:0002706~reg of lymphocyte mediated immunity	10	1.37114e-06	9.00907
GO:0019724~B cell mediated immunity	10	1.37114e-06	9.00907
GO:0002703~reg of leukocyte mediated immunity	10	2.73695e-06	8.31606
GO:0002697~reg of immune effector process	11	2.79245e-06	7.16384
GO:0051251~pos reg of lymphocyte activation	11	4.30677e-06	6.83446
GO:0002819~reg of adapt immunity	9	4.41094e-06	9.35557
GO:0002822~reg of adapt immunity via somatic recomb of immune recept built from Ig superfam dom	9	4.41094e-06	9.35557
GO:0046456~icosanoid biosynthetic process	7	6.20455e-06	14.5531
GO:0001775~cell activation	17	6.4965e-06	3.94388
GO:0019882~antigen process & present	10	6.51556e-06	7.50755
GO:0006636~unsaturated fatty acid biosynthetic process	7	7.85509e-06	14.0141
GO:0030595~leukocyte chemotaxis	7	7.85509e-06	14.0141
GO:0060326~cell chemotaxis	7	7.85509e-06	14.0141
GO:0032944~reg of mononuclear cell proliferation	10	8.19468e-06	7.30465
GO:0050670~reg of lymphocyte proliferation	10	8.19468e-06	7.30465
GO:0007610~behavior	22	8.35575e-06	3.10495
GO:0030888~reg of B cell proliferation	7	9.84429e-06	13.5136
GO:0070663~reg of leukocyte proliferation	10	1.02308e-05	7.11242
GO:0006508~proteolysis	39	1.40437e-05	2.11023
GO:0002250~adapt immunity	10	1.40882e-05	6.84233
GO:0002460~adapt immunity based on somatic recomb of immune recept built from Ig superfam dom	10	1.40882e-05	6.84233
GO:0002253~activation of immunity	10	1.7297e-05	6.67338
GO:0050870~pos reg of T cell activation	9	1.90694e-05	7.72206
GO:0050863~reg of T cell activation	11	1.96364e-05	5.7728
GO:0006690~icosanoid metabolic process	7	2.67938e-05	11.4661
GO:0033559~unsaturated fatty acid metabolic process	7	3.80755e-05	10.8109
GO:0050864~reg of B cell activation	8	3.827e-05	8.47912
GO:0002861~reg of inflammatory response to antigenic stimulus	5	9.72241e-05	19.3051
GO:0043450~alkene biosynthetic process	5	0.000171713	16.892
GO:0019370~leukotriene biosynthetic process	5	0.000171713	16.892
GO:0032946~pos reg of mononuclear cell proliferation	7	0.00018554	8.22567
GO:0050671~pos reg of lymphocyte proliferation	7	0.00018554	8.22567
GO:0001817~reg of cytokine production	11	0.000196232	4.40443
GO:0070665~pos reg of leukocyte proliferation	7	0.000235732	7.88293
GO:0045582~pos reg of T cell differentiation	6	0.000272877	10.1352
GO:0006691~leukotriene metabolic process	5	0.000280454	15.0151
GO:0030890~pos reg of B cell proliferation	5	0.000350133	14.2248
GO:0045621~pos reg of lymphocyte differentiation	6	0.000365921	9.53901
GO:0002683~neg reg of immune system process	8	0.000382132	5.92377
GO:0002705~pos reg of leukocyte mediated immunity	6	0.000420562	9.26647
GO:0002708~pos reg of lymphocyte mediated immunity	6	0.000420562	9.26647
GO:0043449~cellular alkene metabolic process	5	0.000431376	13.5136
GO:0019221~cytokine-mediated signaling pathway	7	0.000452551	7.00705
GO:0045321~leukocyte activation	13	0.000475341	3.3784
GO:0010627~reg of protein kinase cascade	11	0.000483234	3.93774
GO:0050766~pos reg of phagocytosis	5	0.000525222	12.8701
GO:0006633~fatty acid biosynthetic process	8	0.000529986	5.61604
GO:0045619~reg of lymphocyte differentiation	7	0.000551772	6.7568
GO:0002864~reg of acute inflammatory response to antigenic stimulus	4	0.000673243	21.6218
GO:0002883~reg of hypersensitivity	4	0.000673243	21.6218
GO:0045087~innate immunity	9	0.000753675	4.58952
GO:0050764~reg of phagocytosis	5	0.000754939	11.751
GO:0002768~immunity-regulating cell surface receptor signaling pathway	6	0.000887533	7.9104
GO:0002699~pos reg of immune effector process	6	0.000887533	7.9104
GO:0002891~pos reg of Ig mediated immunity	4	0.000913154	19.6561
GO:0002714~pos reg of B cell mediated immunity	4	0.000913154	19.6561
GO:0051048~neg reg of secretion	5	0.00104779	10.8109
GO:0002637~reg of Ig production	5	0.00104779	10.8109
GO:0043408~reg of MAPKKK cascade	8	0.00134578	4.80483
GO:0034097~response to cytokine stimulus	5	0.00141232	10.0101
GO:0006909~phagocytosis	6	0.00166117	6.90056
GO:0045580~reg of T cell differentiation	6	0.00166117	6.90056
GO:0045576~mast cell activation	4	0.00193376	15.4441
GO:0001820~serotonin secretion	3	0.00197886	40.5408
GO:0006837~serotonin transport	3	0.00197886	40.5408
GO:0051250~neg reg of lymphocyte activation	6	0.00200446	6.61891
GO:0050730~reg of peptidyl-tyrosine phosphorylation	6	0.00200446	6.61891
GO:0002764~immunity-regulating signal transduction	6	0.00200446	6.61891
GO:0002700~reg of production of molecular mediator of immunity	5	0.00211216	9.00907
GO:0006953~acute-phase response	5	0.00211216	9.00907
GO:0002824~pos reg of adapt immunity based on somatic recomb of immune recept built from Ig superfam dom	5	0.00211216	9.00907
GO:0002821~pos reg of adapt immunity	5	0.00211216	9.00907
GO:0050866~neg reg of cell activation	6	0.00219429	6.48653
GO:0006959~humoral immunity	6	0.00219429	6.48653
GO:0002695~neg reg of leukocyte activation	6	0.00219429	6.48653
GO:0002673~reg of acute inflammatory response	4	0.00238453	14.4145
GO:0045807~pos reg of endocytosis	5	0.00239045	8.71845
GO:0002455~humoral immunity mediated by circulating Ig	5	0.00239045	8.71845
GO:0042102~pos reg of T cell proliferation	5	0.00337468	7.94918
GO:0002541~activation of plasma proteins involved in acute inflammatory response	5	0.00337468	7.94918
GO:0006956~complement activation	5	0.00337468	7.94918
GO:0050871~pos reg of B cell activation	5	0.00337468	7.94918
GO:0030593~neutrophil chemotaxis	4	0.00346815	12.7187
GO:0031214~biomineral formation	5	0.00375585	7.72206
GO:0042129~reg of T cell proliferation	6	0.00390818	5.68994
GO:0008610~lipid biosynthetic process	13	0.00482573	2.56462
GO:0032355~response to estradiol stimulus	3	0.00482782	27.0272
GO:0001810~reg of type I hypersensitivity	3	0.00482782	27.0272
GO:0002429~immunity-activating cell surface receptor signaling pathway	5	0.00507209	7.11242
GO:0009617~response to bacterium	9	0.00586387	3.30945
GO:0051605~protein maturation by peptide bond cleavage	6	0.00600289	5.14804
GO:0046649~lymphocyte activation	10	0.00635516	2.98643
GO:0048585~neg reg of response to stimulus	6	0.00641605	5.0676
GO:0010324~membrane invagination	10	0.0065796	2.97002
GO:0006897~endocytosis	10	0.0065796	2.97002
GO:0002866~pos reg of acute inflammatory response to antigenic stimulus	3	0.00667711	23.1662
GO:0002885~pos reg of hypersensitivity	3	0.00667711	23.1662
GO:0048304~pos reg of isotype switching to IgG isotypes	3	0.00667711	23.1662
GO:0051050~pos reg of transport	8	0.0083734	3.45948
GO:0002675~pos reg of acute inflammatory response	3	0.00879518	20.2704
GO:0033198~response to ATP	3	0.00879518	20.2704
GO:0045059~pos thymic T cell selection	3	0.00879518	20.2704
GO:0002757~immunity-activating signal transduction	5	0.00926401	6.00604
GO:0032101~reg of response to external stimulus	7	0.00945136	3.86103
GO:0060429~epithelium development	12	0.00986441	2.45702
GO:0043410~pos reg of MAPKKK cascade	5	0.0100028	5.87548
GO:0042742~defense response to bacterium	7	0.0103855	3.78381
GO:0009968~neg reg of signal transduction	9	0.0106559	2.9846
GO:0002863~pos reg of inflammatory response to antigenic stimulus	3	0.0111716	18.0181
GO:0030100~reg of endocytosis	5	0.0115926	5.63067
GO:0050777~neg reg of immunity	4	0.0117415	8.31606
GO:0046394~carboxylic acid biosynthetic process	8	0.0120077	3.22713
GO:0016053~organic acid biosynthetic process	8	0.0120077	3.22713
GO:0001503~ossification	7	0.0124474	3.63828
GO:0045830~pos reg of isotype switching	3	0.0137962	16.2163
GO:0048302~reg of isotype switching to IgG isotypes	3	0.0137962	16.2163
GO:0043368~pos T cell selection	3	0.0137962	16.2163
GO:0006958~complement activation, classical pathway	4	0.0144016	7.72206
GO:0060627~reg of vesicle-mediated transport	6	0.0144548	4.15803
GO:0031349~pos reg of defense response	5	0.0152384	5.19754
GO:0010648~neg reg of cell communication	9	0.0162317	2.76415
GO:0050727~reg of inflammatory response	5	0.0162503	5.09947
GO:0045911~pos reg of DNA recomb	3	0.0166591	14.7421
GO:0001909~leukocyte mediated cytotoxicity	3	0.0166591	14.7421
GO:0051094~pos reg of developmental process	10	0.01717	2.53776
GO:0050731~pos reg of peptidyl-tyrosine phosphorylation	4	0.0189809	6.97476
GO:0051085~chaperone mediated protein folding requiring cofactor	3	0.0197507	13.5136
GO:0050853~B cell receptor signaling pathway	3	0.0197507	13.5136
GO:0002886~reg of myeloid leukocyte mediated immunity	3	0.0197507	13.5136
GO:0060348~bone development	7	0.0203298	3.2619
GO:0001932~reg of protein amino acid phosphorylation	7	0.0203298	3.2619
GO:0050672~neg reg of lymphocyte proliferation	4	0.0206659	6.7568
GO:0070664~neg reg of leukocyte proliferation	4	0.0206659	6.7568
GO:0043627~response to estrogen stimulus	4	0.0206659	6.7568
GO:0032945~neg reg of mononuclear cell proliferation	4	0.0206659	6.7568
GO:0010740~pos reg of protein kinase cascade	6	0.0212087	3.77124
GO:0050878~reg of body fluid levels	6	0.0221755	3.72789
GO:0050851~antigen receptor-mediated signaling pathway	4	0.0224304	6.55205
GO:0030855~epithelial cell differentiation	7	0.0227321	3.17967
GO:0002820~neg reg of adapt immunity	3	0.0230617	12.4741
GO:0007159~leukocyte adhesion	3	0.0230617	12.4741
GO:0002823~neg reg of adapt immunity based on somatic recomb of immune recept built from Ig superfam dom	3	0.0230617	12.4741
GO:0006911~phagocytosis, engulfment	3	0.0230617	12.4741
GO:0016485~protein processing	6	0.0231704	3.68553
GO:0002274~myeloid leukocyte activation	4	0.0242745	6.35934
GO:0051046~reg of secretion	7	0.0244356	3.12711
GO:0001819~pos reg of cytokine production	5	0.0245113	4.50453
GO:0009725~response to hormone stimulus	8	0.0254599	2.77202
GO:0051084~'de novo' posttranslational protein folding	3	0.026583	11.5831
GO:0006458~'de novo' protein folding	3	0.026583	11.5831
GO:0002704~neg reg of leukocyte mediated immunity	3	0.026583	11.5831
GO:0045191~reg of isotype switching	3	0.026583	11.5831
GO:0002707~neg reg of lymphocyte mediated immunity	3	0.026583	11.5831
GO:0042035~reg of cytokine biosynthetic process	5	0.0272611	4.35923
GO:0016477~cell migration	10	0.0276524	2.32993
GO:0031399~reg of protein modification process	8	0.0287054	2.70272
GO:0051604~protein maturation	6	0.0297459	3.45028
GO:0048871~multicellular organismal homeostasis	5	0.0301881	4.223
GO:0060749~mammary gland alveolus development	3	0.0303058	10.8109
GO:0002444~myeloid leukocyte mediated immunity	3	0.0303058	10.8109
GO:0045061~thymic T cell selection	3	0.0303058	10.8109
GO:0030168~platelet activation	3	0.0303058	10.8109
GO:0001906~cell killing	3	0.0303058	10.8109
GO:0008284~pos reg of cell proliferation	11	0.0320003	2.15434
GO:0044092~neg reg of molecular function	7	0.032098	2.93318
GO:0009967~pos reg of signal transduction	8	0.033903	2.60503
GO:0046888~neg reg of hormone secretion	3	0.0342216	10.1352
GO:0042127~reg of cell proliferation	17	0.0347407	1.74369
GO:0042325~reg of phosphorylation	11	0.0352113	2.11601
GO:0050901~leukocyte tethering or rolling	2	0.036507	54.0544
GO:0002576~platelet degranulation	2	0.036507	54.0544
GO:0007596~blood coagulation	5	0.0365794	3.97459
GO:0050817~coagulation	5	0.0365794	3.97459
GO:0051051~neg reg of transport	5	0.0365794	3.97459
GO:0050868~neg reg of T cell activation	4	0.0370009	5.40544
GO:0007599~hemostasis	5	0.0382898	3.91699
GO:0030574~collagen catabolic process	3	0.0383221	9.53901
GO:0015844~monoamine transport	3	0.0383221	9.53901
GO:0006026~aminoglycan catabolic process	3	0.0383221	9.53901
GO:0042108~pos reg of cytokine biosynthetic process	4	0.0393958	5.2736
GO:0042981~reg of apoptosis	17	0.0417597	1.70171
GO:0045785~pos reg of cell adhesion	4	0.0418675	5.14804
GO:0045597~pos reg of cell differentiation	8	0.0420056	2.48526
GO:0044243~multicellular organismal catabolic process	3	0.0425991	9.00907
GO:0009719~response to endogenous stimulus	8	0.0430982	2.47106
GO:0051174~reg of phosphorus metabolic process	11	0.0440473	2.0363
GO:0019220~reg of phosphate metabolic process	11	0.0440473	2.0363
GO:0042113~B cell activation	5	0.0455836	3.70236
GO:0043067~reg of programmed cell death	17	0.0462787	1.67994
GO:0006631~fatty acid metabolic process	8	0.0464789	2.42941
GO:0030217~T cell differentiation	5	0.04752	3.65232
GO:0010941~reg of cell death	17	0.0478784	1.67077
GO:0010647~pos reg of cell communication	8	0.0500636	2.38914
GO:0032940~secretion by cell	8	0.0512691	2.37602
GO:0032663~reg of interleukin-2 production	3	0.0516519	8.10816
GO:0002698~neg reg of immune effector process	3	0.0516519	8.10816
GO:0050729~pos reg of inflammatory response	3	0.0516519	8.10816
GO:0045058~T cell selection	3	0.0516519	8.10816
GO:0000272~polysaccharide catabolic process	3	0.0516519	8.10816
GO:0042060~wound healing	6	0.0525989	2.94842
GO:0002890~neg reg of Ig mediated immunity	2	0.0542596	36.0363
GO:0002713~neg reg of B cell mediated immunity	2	0.0542596	36.0363
GO:0032743~pos reg of interleukin-2 production	2	0.0542596	36.0363
GO:0010572~pos reg of platelet activation	2	0.0542596	36.0363
GO:0010543~reg of platelet activation	2	0.0542596	36.0363
GO:0016044~membrane organization	10	0.0577398	2.03979
GO:0042110~T cell activation	6	0.0595564	2.84497
GO:0009306~protein secretion	3	0.0613198	7.37105
GO:0010033~response to organic substance	15	0.0619775	1.68569
GO:0043405~reg of MAP kinase activity	5	0.0623291	3.33669
GO:0051674~localization of cell	10	0.0649833	1.98729
GO:0048870~cell motility	10	0.0649833	1.98729
GO:0051130~pos reg of cellular component organization	6	0.0651029	2.77202
GO:0032963~collagen metabolic process	3	0.0663667	7.05057
GO:0044259~multicellular organismal macromolecule metabolic process	3	0.0663667	7.05057
GO:0060341~reg of cellular localization	7	0.0687299	2.42552
GO:0001934~pos reg of protein amino acid phosphorylation	4	0.0706444	4.15803
GO:0000018~reg of DNA recomb	3	0.0715464	6.7568
GO:0050710~neg reg of cytokine secretion	2	0.0716866	27.0272
GO:0008202~steroid metabolic process	7	0.0738657	2.37975
GO:0030879~mammary gland development	5	0.0742276	3.1427
GO:0016192~vesicle-mediated transport	14	0.0761915	1.67056
GO:0044236~multicellular organismal metabolic process	3	0.0768524	6.48653
GO:0046635~pos reg of alpha-beta T cell activation	3	0.0768524	6.48653
GO:0010741~neg reg of protein kinase cascade	3	0.0768524	6.48653
GO:0030036~actin cytoskeleton organization	7	0.0810459	2.32135
GO:0010817~reg of hormone levels	6	0.0812562	2.59461
GO:0042445~hormone metabolic process	5	0.0818795	3.03676
GO:0032680~reg of tumor necrosis factor production	3	0.0822783	6.23705
GO:0031424~keratinization	3	0.0822783	6.23705
GO:0042327~pos reg of phosphorylation	4	0.0840907	3.86103
GO:0048545~response to steroid hormone stimulus	4	0.0840907	3.86103
GO:0007015~actin filament organization	4	0.0840907	3.86103
GO:0030155~reg of cell adhesion	5	0.0845137	3.00302
GO:0045348~pos reg of MHC class II biosynthetic process	2	0.0887937	21.6218
GO:0002862~neg reg of inflammatory response to antigenic stimulus	2	0.0887937	21.6218
GO:0001812~pos reg of type I hypersensitivity	2	0.0887937	21.6218
GO:0050709~neg reg of protein secretion	2	0.0887937	21.6218
GO:0045937~pos reg of phosphate metabolic process	4	0.0911938	3.72789
GO:0010562~pos reg of phosphorus metabolic process	4	0.0911938	3.72789
GO:0051054~pos reg of DNA metabolic process	3	0.0992147	5.59183
GO:0050708~reg of protein secretion	3	0.0992147	5.59183
Week 3
GO:0006955~immunity	98	5.24035e-31	3.75644
GO:0002684~pos reg of immune system process	53	3.11346e-21	4.65692
GO:0009611~response to wounding	71	4.36108e-21	3.56748
GO:0050865~reg of cell activation	43	7.72552e-19	5.0811
GO:0050867~pos reg of cell activation	34	4.73226e-18	6.26403
GO:0006954~inflammatory response	52	6.54739e-18	4.03152
GO:0002694~reg of leukocyte activation	41	2.04841e-17	4.91253
GO:0051249~reg of lymphocyte activation	39	7.89511e-17	4.98675
GO:0006952~defense response	73	9.01532e-17	2.9361
GO:0002696~pos reg of leukocyte activation	32	1.84618e-16	6.02513
GO:0051251~pos reg of lymphocyte activation	30	3.79059e-15	5.90826
GO:0050863~reg of T cell activation	32	1.06098e-14	5.32317
GO:0050870~pos reg of T cell activation	25	2.96775e-14	6.79919
GO:0050778~pos reg of immunity	33	1.16642e-12	4.41735
GO:0045619~reg of lymphocyte differentiation	22	1.75862e-12	6.7312
GO:0048584~pos reg of response to stimulus	39	1.82631e-12	3.75407
GO:0001775~cell activation	45	2.83852e-12	3.30913
GO:0045580~reg of T cell differentiation	20	4.17317e-12	7.29104
GO:0045621~pos reg of lymphocyte differentiation	17	1.24491e-11	8.56698
GO:0045321~leukocyte activation	41	1.56881e-11	3.37737
GO:0002822~reg of adapt immunity based on somatic recomb of immune recept built from Ig superfam dom	20	3.46368e-11	6.58998
GO:0002819~reg of adapt immunity	20	3.46368e-11	6.58998
GO:0045582~pos reg of T cell differentiation	16	5.92019e-11	8.56698
GO:0002252~immune effector process	29	1.75327e-10	4.14071
GO:0002504~antigen process & present of peptide or polysaccharide antigen via MHC class II	12	5.36486e-10	11.4226
GO:0002253~activation of immunity	23	7.24086e-10	4.8652
GO:0032944~reg of mononuclear cell proliferation	22	7.2763e-10	5.09388
GO:0050670~reg of lymphocyte proliferation	22	7.2763e-10	5.09388
GO:0002478~antigen process & present of exog peptide antigen	13	1.05194e-09	9.68441
GO:0070663~reg of leukocyte proliferation	22	1.24973e-09	4.95983
GO:0002443~leukocyte mediated immunity	23	1.54417e-09	4.69144
GO:0050864~reg of B cell activation	18	1.96522e-09	6.04728
GO:0019886~antigen process & present of exog peptide antigen via MHC class II	11	2.48162e-09	11.7796
GO:0002495~antigen process & present of peptide antigen via MHC class II	11	2.48162e-09	11.7796
GO:0006935~chemotaxis	25	8.18462e-09	4.00326
GO:0042330~taxis	25	8.18462e-09	4.00326
GO:0046649~lymphocyte activation	33	1.48465e-08	3.12387
GO:0019884~antigen process & present of exog antigen	13	1.80456e-08	7.95505
GO:0050871~pos reg of B cell activation	14	2.39595e-08	7.05516
GO:0048002~antigen process & present of peptide antigen	14	2.39595e-08	7.05516
GO:0002768~immunity-regulating cell surface receptor signaling pathway	15	3.73944e-08	6.26852
GO:0043449~cellular alkene metabolic process	11	4.62101e-08	9.42367
GO:0046635~pos reg of alpha-beta T cell activation	12	5.15087e-08	8.2243
GO:0001817~reg of cytokine production	27	5.63034e-08	3.42679
GO:0002764~immunity-regulating signal transduction	16	6.48733e-08	5.59476
GO:0002449~lymphocyte mediated immunity	19	8.22478e-08	4.58514
GO:0042129~reg of T cell proliferation	17	9.22627e-08	5.11013
GO:0002429~immunity-activating cell surface receptor signaling pathway	14	1.12464e-07	6.31251
GO:0016064~Ig mediated immunity	17	1.20603e-07	5.02202
GO:0042110~T cell activation	24	1.35213e-07	3.60715
GO:0002712~reg of B cell mediated immunity	12	1.35277e-07	7.61509
GO:0002889~reg of Ig mediated immunity	12	1.35277e-07	7.61509
GO:0002757~immunity-activating signal transduction	15	1.42331e-07	5.71132
GO:0046637~reg of alpha-beta T cell differentiation	11	1.45321e-07	8.56698
GO:0046634~reg of alpha-beta T cell activation	13	1.60536e-07	6.74974
GO:0050851~antigen receptor-mediated signaling pathway	13	1.60536e-07	6.74974
GO:0032946~pos reg of mononuclear cell proliferation	15	1.93736e-07	5.58716
GO:0050671~pos reg of lymphocyte proliferation	15	1.93736e-07	5.58716
GO:0019724~B cell mediated immunity	17	2.02191e-07	4.85462
GO:0042102~pos reg of T cell proliferation	13	2.35033e-07	6.55122
GO:0070665~pos reg of leukocyte proliferation	15	3.49283e-07	5.35436
GO:0046638~pos reg of alpha-beta T cell differentiation	10	4.02954e-07	9.01787
GO:0002250~adapt immunity	19	4.6882e-07	4.12082
GO:0002460~adapt immunity based on somatic recomb of immune recept built from Ig superfam dom	19	4.6882e-07	4.12082
GO:0002821~pos reg of adapt immunity	12	4.82304e-07	6.85358
GO:0002824~pos reg of adapt immunity based on somatic recomb of immune recept built from Ig superfam dom	12	4.82304e-07	6.85358
GO:0019882~antigen process & present	18	5.67638e-07	4.28349
GO:0002703~reg of leukocyte mediated immunity	17	6.65727e-07	4.48119
GO:0051050~pos reg of transport	24	7.64405e-07	3.28972
GO:0002697~reg of immune effector process	19	1.02089e-06	3.92223
GO:0042035~reg of cytokine biosynthetic process	16	1.88158e-06	4.42167
GO:0042127~reg of cell proliferation	59	1.97858e-06	1.91822
GO:0030888~reg of B cell proliferation	11	2.14055e-06	6.7312
GO:0051094~pos reg of developmental process	32	2.14876e-06	2.57411
GO:0045597~pos reg of cell differentiation	28	2.82282e-06	2.75719
GO:0050764~reg of phagocytosis	10	2.88431e-06	7.44954
GO:0002521~leukocyte differentiation	24	3.05558e-06	3.04604
GO:0030098~lymphocyte differentiation	21	3.09653e-06	3.36274
GO:0006691~leukotriene metabolic process	9	3.32898e-06	8.56698
GO:0030217~T cell differentiation	17	4.2203e-06	3.93618
GO:0002706~reg of lymphocyte mediated immunity	15	6.53551e-06	4.28349
GO:0006690~icosanoid metabolic process	11	1.15675e-05	5.71132
GO:0050766~pos reg of phagocytosis	9	1.3234e-05	7.34312
GO:0002699~pos reg of immune effector process	12	1.5459e-05	5.01482
GO:0048534~hemopoietic or lymphoid organ development	35	1.65412e-05	2.22932
GO:0002520~immune system development	36	1.85123e-05	2.18731
GO:0033559~unsaturated fatty acid metabolic process	11	2.06273e-05	5.38496
GO:0007626~locomotory behavior	31	2.5946e-05	2.31944
GO:0050853~B cell receptor signaling pathway	7	2.6226e-05	9.99481
GO:0002886~reg of myeloid leukocyte mediated immunity	7	2.6226e-05	9.99481
GO:0008284~pos reg of cell proliferation	35	2.84118e-05	2.17278
GO:0002526~acute inflammatory response	16	3.69209e-05	3.51466
GO:0060627~reg of vesicle-mediated transport	16	3.69209e-05	3.51466
GO:0045807~pos reg of endocytosis	10	4.6656e-05	5.52708
GO:0030855~epithelial cell differentiation	20	5.52047e-05	2.87966
GO:0030890~pos reg of B cell proliferation	8	6.0356e-05	7.2143
GO:0060429~epithelium development	33	6.66548e-05	2.14174
GO:0043372~pos reg of CD4-pos, alpha beta T cell differentiation	6	6.8707e-05	11.4226
GO:0002683~neg reg of immune system process	15	6.88079e-05	3.52068
GO:0002861~reg of inflammatory response to antigenic stimulus	7	7.70464e-05	8.56698
GO:0046456~icosanoid biosynthetic process	9	7.82915e-05	5.93098
GO:0045058~T cell selection	8	8.82075e-05	6.85358
GO:0042108~pos reg of cytokine biosynthetic process	11	9.16159e-05	4.59691
GO:0051250~neg reg of lymphocyte activation	12	9.29657e-05	4.19607
GO:0050730~reg of peptidyl-tyrosine phosphorylation	12	9.29657e-05	4.19607
GO:0002274~myeloid leukocyte activation	10	0.000103672	5.0394
GO:0006636~unsaturated fatty acid biosynthetic process	9	0.000105618	5.71132
GO:0002695~neg reg of leukocyte activation	12	0.000112997	4.11215
GO:0050866~neg reg of cell activation	12	0.000112997	4.11215
GO:0006959~humoral immunity	12	0.000112997	4.11215
GO:0045061~thymic T cell selection	7	0.000122097	7.99584
GO:0045577~reg of B cell differentiation	7	0.000122097	7.99584
GO:0002864~reg of acute inflammatory response to antigenic stimulus	6	0.000130819	10.2804
GO:0002883~reg of hypersensitivity	6	0.000130819	10.2804
GO:0031214~biomineral formation	10	0.000132418	4.89541
GO:0016485~protein processing	16	0.000155795	3.11526
GO:0001810~reg of type I hypersensitivity	5	0.000156268	14.2783
GO:0032101~reg of response to external stimulus	17	0.000160504	2.97222
GO:0030097~hemopoiesis	30	0.000163809	2.13286
GO:0060560~developmental growth involved in morphogenesis	7	0.000185762	7.4961
GO:0043450~alkene biosynthetic process	7	0.000185762	7.4961
GO:0019370~leukotriene biosynthetic process	7	0.000185762	7.4961
GO:0002891~pos reg of Ig mediated immunity	6	0.00022834	9.34579
GO:0043370~reg of CD4-pos, alpha beta T cell differentiation	6	0.00022834	9.34579
GO:0002714~pos reg of B cell mediated immunity	6	0.00022834	9.34579
GO:0042113~B cell activation	14	0.000269876	3.28596
GO:0002455~humoral immunity mediated by circulating Ig	9	0.000304926	4.97437
GO:0050731~pos reg of peptidyl-tyrosine phosphorylation	9	0.000304926	4.97437
GO:0001503~ossification	17	0.000324318	2.80074
GO:0051604~protein maturation	16	0.000329671	2.91642
GO:0002335~mature B cell differentiation	5	0.000347775	12.2385
GO:0002885~pos reg of hypersensitivity	5	0.000347775	12.2385
GO:0002866~pos reg of acute inflammatory response to antigenic stimulus	5	0.000347775	12.2385
GO:0030100~reg of endocytosis	11	0.000369127	3.92653
GO:0045109~intermediate filament organization	6	0.000372706	8.56698
GO:0030879~mammary gland development	15	0.000418376	2.98848
GO:0002637~reg of Ig production	8	0.000423415	5.48286
GO:0010627~reg of protein kinase cascade	21	0.000481901	2.38287
GO:0048535~lymph node development	7	0.000541326	6.31251
GO:0050673~epithelial cell proliferation	8	0.000550566	5.27199
GO:0031424~keratinization	8	0.000550566	5.27199
GO:0050850~pos reg of calcium-mediated signaling	6	0.000576707	7.90798
GO:0006911~phagocytosis, engulfment	6	0.000576707	7.90798
GO:0006915~apoptosis	45	0.000585096	1.70205
GO:0042060~wound healing	17	0.000616021	2.64797
GO:0045059~pos thymic T cell selection	5	0.000663471	10.7087
GO:0002675~pos reg of acute inflammatory response	5	0.000663471	10.7087
GO:0000910~cytokinesis	8	0.000706298	5.07673
GO:0032103~pos reg of response to external stimulus	9	0.000739639	4.40587
GO:0002708~pos reg of lymphocyte mediated immunity	9	0.000739639	4.40587
GO:0002705~pos reg of leukocyte mediated immunity	9	0.000739639	4.40587
GO:0001820~serotonin secretion	4	0.000754725	17.134
GO:0006837~serotonin transport	4	0.000754725	17.134
GO:0012501~programmed cell death	45	0.000769398	1.6798
GO:0016265~death	48	0.000823974	1.64158
GO:0008283~cell proliferation	28	0.000839879	1.99067
GO:0050727~reg of inflammatory response	11	0.00084551	3.5561
GO:0045576~mast cell activation	6	0.000854296	7.34312
GO:0006897~endocytosis	23	0.000914368	2.16528
GO:0032940~secretion by cell	23	0.000914368	2.16528
GO:0010324~membrane invagination	23	0.000914368	2.16528
GO:0051605~protein maturation by peptide bond cleavage	12	0.000933439	3.26361
GO:0022612~gland morphogenesis	14	0.000967622	2.89006
GO:0045104~intermediate filament cytoskeleton organization	7	0.000979449	5.71132
GO:0050852~T cell receptor signaling pathway	7	0.000979449	5.71132
GO:0008219~cell death	47	0.000996083	1.63678
GO:0031399~reg of protein modification process	21	0.0010127	2.24883
GO:0008285~neg reg of cell proliferation	26	0.00105117	2.02492
GO:0022610~biological adhesion	51	0.00109668	1.59168
GO:0007155~cell adhesion	51	0.00109668	1.59168
GO:0060348~bone development	17	0.00110784	2.51101
GO:0002863~pos reg of inflammatory response to antigenic stimulus	5	0.00113928	9.51886
GO:0045087~innate immunity	16	0.00120229	2.58626
GO:0051130~pos reg of cellular component organization	17	0.00121573	2.48955
GO:0002444~myeloid leukocyte mediated immunity	6	0.0012204	6.85358
GO:0002673~reg of acute inflammatory response	6	0.0012204	6.85358
GO:0050848~reg of calcium-mediated signaling	6	0.0012204	6.85358
GO:0009968~neg reg of signal transduction	21	0.00127629	2.20744
GO:0006909~phagocytosis	10	0.00136444	3.64552
GO:0002366~leukocyte activation during immunity	8	0.00138983	4.56905
GO:0002263~cell activation during immunity	8	0.00138983	4.56905
GO:0002700~reg of production of molecular mediator of immunity	8	0.00138983	4.56905
GO:0051046~reg of secretion	17	0.00174034	2.40725
GO:0001812~pos reg of type I hypersensitivity	4	0.00180489	13.7072
GO:0043368~pos T cell selection	5	0.00181159	8.56698
GO:0060341~reg of cellular localization	20	0.00182039	2.19666
GO:0007242~intracellular signaling cascade	74	0.00184084	1.41983
GO:0048732~gland development	23	0.00184146	2.0525
GO:0050868~neg reg of T cell activation	9	0.00186761	3.85514
GO:0042325~reg of phosphorylation	30	0.00199092	1.82925
GO:0050672~neg reg of lymphocyte proliferation	8	0.00207592	4.28349
GO:0070664~neg reg of leukocyte proliferation	8	0.00207592	4.28349
GO:0032945~neg reg of mononuclear cell proliferation	8	0.00207592	4.28349
GO:0045103~intermediate filament-based process	7	0.00209143	4.9974
GO:0051047~pos reg of secretion	10	0.00214625	3.42679
GO:0009617~response to bacterium	19	0.00223462	2.21459
GO:0001763~morphogenesis of a branching structure	17	0.0022482	2.34901
GO:0014706~striated muscle tissue development	17	0.0022482	2.34901
GO:0001819~pos reg of cytokine production	11	0.0022636	3.14122
GO:0015844~monoamine transport	6	0.00228138	6.04728
GO:0009620~response to fungus	6	0.00228138	6.04728
GO:0043405~reg of MAP kinase activity	13	0.00243831	2.74989
GO:0060443~mammary gland morphogenesis	8	0.00250455	4.15369
GO:0050900~leukocyte migration	9	0.00258628	3.67156
GO:0006910~phagocytosis, recognition	5	0.00271631	7.78816
GO:0032673~reg of interleukin-4 production	5	0.00271631	7.78816
GO:0045581~neg reg of T cell differentiation	5	0.00271631	7.78816
GO:0043067~reg of programmed cell death	49	0.00292013	1.53485
GO:0001932~reg of protein amino acid phosphorylation	16	0.00297959	2.3633
GO:0006956~complement activation	8	0.0029981	4.03152
GO:0002541~activation of plasma proteins involved in acute inflammatory response	8	0.0029981	4.03152
GO:0010941~reg of cell death	49	0.00315631	1.52648
GO:0010648~neg reg of cell communication	21	0.00319868	2.04439
GO:0050777~neg reg of immunity	7	0.00323845	4.61299
GO:0002894~pos reg of type II hypersensitivity	4	0.0034535	11.4226
GO:0001798~pos reg of type IIa hypersensitivity	4	0.0034535	11.4226
GO:0002892~reg of type II hypersensitivity	4	0.0034535	11.4226
GO:0032355~response to estradiol stimulus	4	0.0034535	11.4226
GO:0001796~reg of type IIa hypersensitivity	4	0.0034535	11.4226
GO:0002888~pos reg of myeloid leukocyte mediated immunity	4	0.0034535	11.4226
GO:0019220~reg of phosphate metabolic process	30	0.00349642	1.76034
GO:0051174~reg of phosphorus metabolic process	30	0.00349642	1.76034
GO:0031401~pos reg of protein modification process	12	0.0035441	2.77848
GO:0006631~fatty acid metabolic process	21	0.0036434	2.02142
GO:0048585~neg reg of response to stimulus	11	0.00368889	2.9449
GO:0009967~pos reg of signal transduction	20	0.00369585	2.06433
GO:0045921~pos reg of exocytosis	5	0.0038881	7.13915
GO:0030595~leukocyte chemotaxis	7	0.00396192	4.44214
GO:0060326~cell chemotaxis	7	0.00396192	4.44214
GO:0046903~secretion	24	0.00399967	1.895
GO:0010740~pos reg of protein kinase cascade	13	0.00404431	2.59002
GO:0060537~muscle tissue development	17	0.00423349	2.20665
GO:0048729~tissue morphogenesis	25	0.00428877	1.85432
GO:0010647~pos reg of cell communication	21	0.00440619	1.98792
GO:0030216~keratinocyte differentiation	9	0.00465747	3.3523
GO:0007015~actin filament organization	10	0.00475493	3.05963
GO:0006958~complement activation, classical pathway	7	0.00479837	4.28349
GO:0006633~fatty acid biosynthetic process	12	0.00483839	2.67023
GO:0050729~pos reg of inflammatory response	6	0.00494201	5.14019
GO:0010604~pos reg of macromolecule metabolic process	53	0.00507684	1.46232
GO:0045620~neg reg of lymphocyte differentiation	5	0.00535984	6.58998
GO:0007159~leukocyte adhesion	5	0.00535984	6.58998
GO:0007610~behavior	36	0.00551711	1.6105
GO:0007398~ectoderm development	16	0.00562093	2.21083
GO:0042981~reg of apoptosis	47	0.00612659	1.49129
GO:0030036~actin cytoskeleton organization	19	0.00673779	1.99721
GO:0009913~epidermal cell differentiation	9	0.0069055	3.14705
GO:0031328~pos reg of cellular biosynthetic process	47	0.00696049	1.48032
GO:0045191~reg of isotype switching	5	0.00716205	6.11927
GO:0030282~bone mineralization	5	0.00716205	6.11927
GO:0008544~epidermis development	15	0.00747347	2.2156
GO:0032582~neg reg of gene-specific transcription	6	0.00762126	4.6729
GO:0044092~neg reg of molecular function	16	0.00806439	2.12514
GO:0009891~pos reg of biosynthetic process	47	0.00816807	1.46684
GO:0030183~B cell differentiation	8	0.00880251	3.34321
GO:0045579~pos reg of B cell differentiation	4	0.0088544	8.56698
GO:0033198~response to ATP	4	0.0088544	8.56698
GO:0051240~pos reg of multicellular organismal process	18	0.00887909	1.98975
GO:0010557~pos reg of macromolecule biosynthetic process	45	0.00888033	1.47424
GO:0009725~response to hormone stimulus	18	0.00944322	1.97699
GO:0033077~T cell differentiation in the thymus	7	0.0094705	3.74805
GO:0002009~morphogenesis of an epithelium	19	0.00968334	1.9263
GO:0032270~pos reg of cellular protein metabolic process	13	0.00974613	2.32022
GO:0001934~pos reg of protein amino acid phosphorylation	9	0.00988951	2.96549
GO:0007517~muscle organ development	19	0.0115007	1.8927
GO:0045995~reg of embryonic development	5	0.0118666	5.35436
GO:0043549~reg of kinase activity	20	0.0122395	1.84236
GO:0007010~cytoskeleton organization	30	0.0122678	1.60631
GO:0019221~cytokine-mediated signaling pathway	9	0.0123515	2.85566
GO:0002828~reg of T-helper 2 type immunity	4	0.012712	7.61509
GO:0046641~pos reg of alpha-beta T cell proliferation	4	0.012712	7.61509
GO:0045060~neg thymic T cell selection	4	0.012712	7.61509
GO:0033598~mammary gland epithelial cell proliferation	4	0.012712	7.61509
GO:0051149~pos reg of muscle cell differentiation	4	0.012712	7.61509
GO:0030029~actin filament-based process	19	0.0128555	1.87095
GO:0042742~defense response to bacterium	13	0.0132805	2.22741
GO:0051048~neg reg of secretion	6	0.0133106	4.11215
GO:0060688~reg of morphogenesis of a branching structure	6	0.0133106	4.11215
GO:0009719~response to endogenous stimulus	19	0.0135786	1.86026
GO:0048545~response to steroid hormone stimulus	9	0.0152358	2.75367
GO:0042327~pos reg of phosphorylation	9	0.0152358	2.75367
GO:0043408~reg of MAPKKK cascade	12	0.015257	2.28453
GO:0032680~reg of tumor necrosis factor production	6	0.0157087	3.95399
GO:0060603~mammary gland duct morphogenesis	6	0.0157087	3.95399
GO:0001649~osteoblast differentiation	8	0.0163138	2.97982
GO:0007243~protein kinase cascade	23	0.0167009	1.69862
GO:0045830~pos reg of isotype switching	4	0.0173835	6.85358
GO:0060602~branch elongation of an epithelium	4	0.0173835	6.85358
GO:0048302~reg of isotype switching to IgG isotypes	4	0.0173835	6.85358
GO:0043383~neg T cell selection	4	0.0173835	6.85358
GO:0032653~reg of interleukin-10 production	4	0.0173835	6.85358
GO:0051338~reg of transferase activity	20	0.0175453	1.77554
GO:0045859~reg of protein kinase activity	19	0.017686	1.80858
GO:0048754~branching morphogenesis of a tube	12	0.0177619	2.23486
GO:0034097~response to cytokine stimulus	6	0.0183784	3.80754
GO:0045937~pos reg of phosphate metabolic process	9	0.0185792	2.65872
GO:0010562~pos reg of phosphorus metabolic process	9	0.0185792	2.65872
GO:0042693~muscle cell fate commitment	3	0.0188144	12.8505
GO:0032753~pos reg of interleukin-4 production	3	0.0188144	12.8505
GO:0051247~pos reg of protein metabolic process	13	0.0189845	2.12135
GO:0018212~peptidyl-tyrosine modification	7	0.0190036	3.24156
GO:0006518~peptide metabolic process	7	0.0190036	3.24156
GO:0018108~peptidyl-tyrosine phosphorylation	7	0.0190036	3.24156
GO:0051090~reg of transcription factor activity	9	0.020434	2.61365
GO:0016044~membrane organization	25	0.0213002	1.61641
GO:0001776~leukocyte homeostasis	7	0.0214892	3.15625
GO:0046425~reg of JAK-STAT cascade	5	0.0220024	4.50893
GO:0001909~leukocyte mediated cytotoxicity	4	0.0228838	6.23053
GO:0048557~embryonic digestive tract morphogenesis	4	0.0228838	6.23053
GO:0045911~pos reg of DNA recomb	4	0.0228838	6.23053
GO:0002275~myeloid cell activation during immunity	4	0.0228838	6.23053
GO:0016053~organic acid biosynthetic process	15	0.0242879	1.91798
GO:0046394~carboxylic acid biosynthetic process	15	0.0242879	1.91798
GO:0050708~reg of protein secretion	6	0.0245749	3.54496
GO:0002260~lymphocyte homeostasis	6	0.0245749	3.54496
GO:0051241~neg reg of multicellular organismal process	12	0.0253498	2.11966
GO:0051101~reg of DNA binding	10	0.0254496	2.34712
GO:0010553~neg reg of specific transcription from RNA polymerase II promoter	5	0.0262675	4.28349
GO:0032663~reg of interleukin-2 production	5	0.0262675	4.28349
GO:0043407~neg reg of MAP kinase activity	5	0.0262675	4.28349
GO:0051223~reg of protein transport	9	0.0267813	2.48719
GO:0055123~digestive system development	6	0.02812	3.42679
GO:0006575~cellular amino acid derivative metabolic process	15	0.0287221	1.87598
GO:0044093~pos reg of molecular function	27	0.0288754	1.53693
GO:0043086~neg reg of catalytic activity	12	0.0289619	2.07684
GO:0002711~pos reg of T cell mediated immunity	4	0.0292156	5.71132
GO:0051085~chaperone mediated protein folding requiring cofactor	4	0.0292156	5.71132
GO:0016477~cell migration	22	0.0300044	1.62477
GO:0040008~reg of growth	23	0.0301535	1.60195
GO:0060751~mammary gland duct branch elongation	3	0.0301541	10.2804
GO:0045588~pos reg of gamma-delta T cell differentiation	3	0.0301541	10.2804
GO:0002312~B cell activation during immunity	3	0.0301541	10.2804
GO:0046645~pos reg of gamma-delta T cell activation	3	0.0301541	10.2804
GO:0051155~pos reg of striated muscle cell differentiation	3	0.0301541	10.2804
GO:0043302~pos reg of leukocyte degranulation	3	0.0301541	10.2804
GO:0002448~mast cell mediated immunity	3	0.0301541	10.2804
GO:0045624~pos reg of T-helper cell differentiation	3	0.0301541	10.2804
GO:0045628~reg of T-helper 2 cell differentiation	3	0.0301541	10.2804
GO:0002313~mature B cell differentiation during immunity	3	0.0301541	10.2804
GO:0045586~reg of gamma-delta T cell differentiation	3	0.0301541	10.2804
GO:0033005~pos reg of mast cell activation	3	0.0301541	10.2804
GO:0043306~pos reg of mast cell degranulation	3	0.0301541	10.2804
GO:0043303~mast cell degranulation	3	0.0301541	10.2804
GO:0046643~reg of gamma-delta T cell activation	3	0.0301541	10.2804
GO:0031349~pos reg of defense response	8	0.0302517	2.63599
GO:0032649~reg of interferon-gamma production	6	0.0319731	3.31625
GO:0042692~muscle cell differentiation	13	0.0335867	1.95387
GO:0040017~pos reg of locomotion	7	0.0336005	2.85566
GO:0070661~leukocyte proliferation	7	0.0336005	2.85566
GO:0032943~mononuclear cell proliferation	7	0.0336005	2.85566
GO:0006508~proteolysis	73	0.0340277	1.25203
GO:0032583~reg of gene-specific transcription	9	0.0343821	2.37239
GO:0016192~vesicle-mediated transport	37	0.0358483	1.39946
GO:0043627~response to estrogen stimulus	6	0.0361402	3.21262
GO:0009306~protein secretion	5	0.0361879	3.89408
GO:0051153~reg of striated muscle cell differentiation	5	0.0361879	3.89408
GO:0042036~neg reg of cytokine biosynthetic process	4	0.0363724	5.27199
GO:0050854~reg of antigen receptor-mediated signaling pathway	4	0.0363724	5.27199
GO:0045408~reg of interleukin-6 biosynthetic process	4	0.0363724	5.27199
GO:0006805~xenobiotic metabolic process	4	0.0363724	5.27199
GO:0002820~neg reg of adapt immunity	4	0.0363724	5.27199
GO:0060442~branching involved in prostate gland morphogenesis	4	0.0363724	5.27199
GO:0002823~neg reg of adapt immunity based on somatic recomb of immune recept built from Ig superfam dom	4	0.0363724	5.27199
GO:0046640~reg of alpha-beta T cell proliferation	4	0.0363724	5.27199
GO:0001558~reg of cell growth	11	0.038712	2.07114
GO:0006749~glutathione metabolic process	5	0.0418526	3.72477
GO:0048738~cardiac muscle tissue development	8	0.0430319	2.44771
GO:0050817~coagulation	9	0.0433252	2.26773
GO:0070201~reg of establishment of protein localization	9	0.0433252	2.26773
GO:0007596~blood coagulation	9	0.0433252	2.26773
GO:0042695~thelarche	3	0.0435044	8.56698
GO:0033003~reg of mast cell activation	3	0.0435044	8.56698
GO:0001878~response to yeast	3	0.0435044	8.56698
GO:0042537~benzene and derivative metabolic process	3	0.0435044	8.56698
GO:0033138~pos reg of peptidyl-serine phosphorylation	3	0.0435044	8.56698
GO:0060685~reg of prostatic bud formation	3	0.0435044	8.56698
GO:0002437~inflammatory response to antigenic stimulus	3	0.0435044	8.56698
GO:0048305~Ig secretion	3	0.0435044	8.56698
GO:0060744~mammary gland branching involved in thelarche	3	0.0435044	8.56698
GO:0046639~neg reg of alpha-beta T cell differentiation	3	0.0435044	8.56698
GO:0002825~reg of T-helper 1 type immunity	3	0.0435044	8.56698
GO:0043304~reg of mast cell degranulation	3	0.0435044	8.56698
GO:0043065~pos reg of apoptosis	22	0.044217	1.55763
GO:0051084~'de novo' posttranslational protein folding	4	0.0443388	4.89541
GO:0050707~reg of cytokine secretion	4	0.0443388	4.89541
GO:0001782~B cell homeostasis	4	0.0443388	4.89541
GO:0006458~'de novo' protein folding	4	0.0443388	4.89541
GO:0040012~reg of locomotion	12	0.0444976	1.93969
GO:0007599~hemostasis	9	0.0466173	2.23486
GO:0043068~pos reg of programmed cell death	22	0.047565	1.54486
GO:0030834~reg of actin filament depolymerization	5	0.0479887	3.56957
GO:0000018~reg of DNA recomb	5	0.0479887	3.56957
GO:0042398~cellular amino acid derivative biosynthetic process	7	0.0494294	2.60734
GO:0043410~pos reg of MAPKKK cascade	7	0.0494294	2.60734
GO:0006887~exocytosis	12	0.0498205	1.90377
GO:0007519~skeletal muscle tissue development	9	0.0500687	2.20294
GO:0051052~reg of DNA metabolic process	8	0.0505571	2.3633
GO:0046883~reg of hormone secretion	6	0.0505679	2.93725
GO:0048565~gut development	6	0.0505679	2.93725
GO:0010942~pos reg of cell death	22	0.051061	1.5323
GO:0060749~mammary gland alveolus development	4	0.0530929	4.56905
GO:0042509~reg of tyrosine phosphorylation of STAT protein	4	0.0530929	4.56905
GO:0001906~cell killing	4	0.0530929	4.56905
GO:0010741~neg reg of protein kinase cascade	5	0.0545941	3.42679
GO:0060538~skeletal muscle organ development	9	0.0574564	2.14174
GO:0043300~reg of leukocyte degranulation	3	0.058593	7.34312
GO:0042634~reg of hair cycle	3	0.058593	7.34312
GO:0050832~defense response to fungus	3	0.058593	7.34312
GO:0060664~epithelial cell proliferation involved in salivary gland morphogenesis	3	0.058593	7.34312
GO:0035065~reg of histone acetylation	3	0.058593	7.34312
GO:0048304~pos reg of isotype switching to IgG isotypes	3	0.058593	7.34312
GO:0045622~reg of T-helper cell differentiation	3	0.058593	7.34312
GO:0051797~reg of hair follicle development	3	0.058593	7.34312
GO:0051301~cell division	24	0.0588377	1.47389
GO:0032956~reg of actin cytoskeleton organization	8	0.0588643	2.28453
GO:0044057~reg of system process	18	0.0607184	1.58975
GO:0045935~pos reg of nucleobase, nucleoside, nucleotide and nucleic acid metabolic process	39	0.0613166	1.32584
GO:0051173~pos reg of nitrogen compound metabolic process	40	0.0614209	1.32054
GO:0042130~neg reg of T cell proliferation	5	0.0616642	3.29499
GO:0060740~prostate gland epithelium morphogenesis	5	0.0616642	3.29499
GO:0032880~reg of protein localization	10	0.0624055	1.99232
GO:0030500~reg of bone mineralization	4	0.0626066	4.28349
GO:0009410~response to xenobiotic stimulus	4	0.0626066	4.28349
GO:0032729~pos reg of interferon-gamma production	4	0.0626066	4.28349
GO:0070167~reg of biomineral formation	4	0.0626066	4.28349
GO:0046888~neg reg of hormone secretion	4	0.0626066	4.28349
GO:0032970~reg of actin filament-based process	8	0.0633149	2.24708
GO:0006665~sphingolipid metabolic process	8	0.0633149	2.24708
GO:0010551~reg of specific transcription from RNA polymerase II promoter	7	0.0638661	2.44771
GO:0007229~integrin-mediated signaling pathway	9	0.0655001	2.08386
GO:0016311~dephosphorylation	14	0.0677686	1.70124
GO:0006470~protein amino acid dephosphorylation	12	0.0683119	1.80357
GO:0008064~reg of actin polymerization or depolymerization	7	0.0691738	2.39875
GO:0007264~small GTPase mediated signal transduction	22	0.0691868	1.47822
GO:0051147~reg of muscle cell differentiation	5	0.0691921	3.17295
GO:0060512~prostate gland morphogenesis	5	0.0691921	3.17295
GO:0032268~reg of cellular protein metabolic process	23	0.0698262	1.45956
GO:0051098~reg of binding	10	0.0701215	1.94704
GO:0007267~cell-cell signaling	24	0.0710374	1.44286
GO:0010033~response to organic substance	37	0.0727863	1.318
GO:0006643~membrane lipid metabolic process	8	0.0728139	2.17574
GO:0030593~neutrophil chemotaxis	4	0.0728475	4.03152
GO:0019722~calcium-mediated signaling	4	0.0728475	4.03152
GO:0002709~reg of T cell mediated immunity	4	0.0728475	4.03152
GO:0055008~cardiac muscle tissue morphogenesis	4	0.0728475	4.03152
GO:0060415~muscle tissue morphogenesis	4	0.0728475	4.03152
GO:0030574~collagen catabolic process	4	0.0728475	4.03152
GO:0006790~sulfur metabolic process	10	0.0741926	1.92516
GO:0030832~reg of actin filament length	7	0.0747289	2.35172
GO:0042534~reg of tumor necrosis factor biosynthetic process	3	0.0751726	6.42523
GO:0050732~neg reg of peptidyl-tyrosine phosphorylation	3	0.0751726	6.42523
GO:0051674~localization of cell	23	0.075221	1.44883
GO:0048870~cell motility	23	0.075221	1.44883
GO:0019932~second-messenger-mediated signaling	12	0.0753418	1.77248
GO:0042098~T cell proliferation	5	0.0771691	3.05963
GO:0043254~reg of protein complex assembly	8	0.0778625	2.14174
GO:0048871~multicellular organismal homeostasis	8	0.0778625	2.14174
GO:0015837~amine transport	10	0.0784065	1.90377
GO:0044243~multicellular organismal catabolic process	4	0.0837791	3.80754
GO:0060674~placenta blood vessel development	4	0.0837791	3.80754
GO:0045893~pos reg of transcription, DNA-dependent	32	0.0842555	1.33403
GO:0051054~pos reg of DNA metabolic process	5	0.0855841	2.95413
GO:0048546~digestive tract morphogenesis	5	0.0855841	2.95413
GO:0046651~lymphocyte proliferation	6	0.0881688	2.50741
GO:0045944~pos reg of transcription from RNA polymerase II promoter	28	0.0895181	1.35907
GO:0006928~cell motion	28	0.0895181	1.35907
GO:0051254~pos reg of RNA metabolic process	32	0.0904832	1.32436
GO:0050930~induction of pos chemotaxis	3	0.0930184	5.71132
GO:0046543~development of secondary female sexual characteristics	3	0.0930184	5.71132
GO:0045086~pos reg of interleukin-2 biosynthetic process	3	0.0930184	5.71132
GO:0043299~leukocyte degranulation	3	0.0930184	5.71132
GO:0001916~pos reg of T cell mediated cytotoxicity	3	0.0930184	5.71132
GO:0042531~pos reg of tyrosine phosphorylation of STAT protein	3	0.0930184	5.71132
GO:0030889~neg reg of B cell proliferation	3	0.0930184	5.71132
GO:0006953~acute-phase response	5	0.0944247	2.85566
GO:0060444~branching involved in mammary gland duct morphogenesis	4	0.0953622	3.60715
GO:0002285~lymphocyte activation during immunity	4	0.0953622	3.60715
GO:0048265~response to pain	4	0.0953622	3.60715
GO:0046632~alpha-beta T cell differentiation	4	0.0953622	3.60715
GO:0043388~pos reg of DNA binding	6	0.0955429	2.44771
GO:0045596~neg reg of cell differentiation	16	0.0999061	1.53153
Week 5
GO:0006955~immunity	81	2.31242e-32	4.72935
GO:0002684~pos reg of immune system process	45	3.2409e-22	6.02284
GO:0001775~cell activation	48	1.75756e-21	5.37662
GO:0045321~leukocyte activation	45	4.95359e-21	5.64642
GO:0006952~defense response	60	2.85096e-18	3.67591
GO:0046649~lymphocyte activation	37	1.64201e-16	5.33515
GO:0050865~reg of cell activation	33	3.53453e-16	5.93977
GO:0009611~response to wounding	50	6.66372e-16	3.82683
GO:0006954~inflammatory response	40	7.17451e-16	4.7238
GO:0002252~immune effector process	30	7.91398e-16	6.52475
GO:0002694~reg of leukocyte activation	32	1.97447e-15	5.84033
GO:0051249~reg of lymphocyte activation	31	2.32645e-15	6.03783
GO:0002443~leukocyte mediated immunity	25	4.13844e-15	7.76756
GO:0050778~pos reg of immunity	30	4.78059e-15	6.11695
GO:0050867~pos reg of cell activation	26	5.40086e-15	7.29649
GO:0002696~pos reg of leukocyte activation	25	3.03844e-14	7.17005
GO:0048584~pos reg of response to stimulus	34	3.05096e-14	4.9852
GO:0051251~pos reg of lymphocyte activation	24	9.93765e-14	7.19972
GO:0050863~reg of T cell activation	25	5.90917e-13	6.33471
GO:0050870~pos reg of T cell activation	20	1.06759e-12	8.28539
GO:0002449~lymphocyte mediated immunity	20	1.13563e-11	7.35183
GO:0016064~Ig mediated immunity	18	2.81527e-11	8.09969
GO:0002495~antigen process & present of peptide antigen via MHC class II	11	3.98003e-11	17.9431
GO:0019886~antigen process & present of exog peptide antigen via MHC class II	11	3.98003e-11	17.9431
GO:0019724~B cell mediated immunity	18	5.14041e-11	7.8297
GO:0006935~chemotaxis	23	7.75107e-11	5.61006
GO:0042330~taxis	23	7.75107e-11	5.61006
GO:0002460~adapt immunity based on somatic recomb of immune recept built from Ig superfam dom	20	8.71278e-11	6.60734
GO:0002250~adapt immunity	20	8.71278e-11	6.60734
GO:0002253~activation of immunity	20	1.39038e-10	6.4442
GO:0002768~immunity-regulating cell surface receptor signaling pathway	15	1.62384e-10	9.54841
GO:0042113~B cell activation	19	1.75875e-10	6.79289
GO:0002504~antigen process & present of peptide or polysaccharide antigen via MHC class II	11	2.02929e-10	15.9494
GO:0002478~antigen process & present of exog peptide antigen	12	2.04136e-10	13.6169
GO:0002764~immunity-regulating signal transduction	16	2.1031e-10	8.52212
GO:0042110~T cell activation	23	2.83716e-10	5.26559
GO:0002819~reg of adapt immunity	16	5.38038e-10	8.03046
GO:0002822~reg of adapt immunity based on somatic recomb of immune recept built from Ig superfam dom	16	5.38038e-10	8.03046
GO:0045619~reg of lymphocyte differentiation	16	1.69435e-09	7.45685
GO:0002889~reg of Ig mediated immunity	12	1.71257e-09	11.5996
GO:0002712~reg of B cell mediated immunity	12	1.71257e-09	11.5996
GO:0019884~antigen process & present of exog antigen	12	2.72424e-09	11.1853
GO:0050864~reg of B cell activation	15	4.18839e-09	7.67617
GO:0002757~immunity-activating signal transduction	14	7.59897e-09	8.11969
GO:0001817~reg of cytokine production	23	7.9203e-09	4.44649
GO:0002429~immunity-activating cell surface receptor signaling pathway	13	9.35246e-09	8.9286
GO:0002520~immune system development	34	9.9607e-09	3.14669
GO:0048534~hemopoietic or lymphoid organ development	33	1.12437e-08	3.20173
GO:0045580~reg of T cell differentiation	14	1.36506e-08	7.77417
GO:0050851~antigen receptor-mediated signaling pathway	12	2.06338e-08	9.49054
GO:0048002~antigen process & present of peptide antigen	12	2.94602e-08	9.21141
GO:0045621~pos reg of lymphocyte differentiation	12	2.94602e-08	9.21141
GO:0002706~reg of lymphocyte mediated immunity	15	4.09484e-08	6.52475
GO:0002821~pos reg of adapt immunity	11	9.20252e-08	9.56963
GO:0002824~pos reg of adapt immunity based on somatic recomb of immune recept built from Ig superfam dom	11	9.20252e-08	9.56963
GO:0030098~lymphocyte differentiation	19	1.11113e-07	4.6344
GO:0002703~reg of leukocyte mediated immunity	15	1.20779e-07	6.02284
GO:0045582~pos reg of T cell differentiation	11	1.84419e-07	8.97153
GO:0002521~leukocyte differentiation	21	1.9387e-07	4.05984
GO:0048535~lymph node development	9	2.25076e-07	12.3627
GO:0050871~pos reg of B cell activation	11	3.49867e-07	8.44379
GO:0019882~antigen process & present	15	4.6276e-07	5.43729
GO:0002697~reg of immune effector process	16	4.89591e-07	5.03113
GO:0030888~reg of B cell proliferation	10	5.86259e-07	9.32107
GO:0030217~T cell differentiation	15	6.58292e-07	5.29034
GO:0050670~reg of lymphocyte proliferation	15	6.58292e-07	5.29034
GO:0032944~reg of mononuclear cell proliferation	15	6.58292e-07	5.29034
GO:0070663~reg of leukocyte proliferation	15	9.24895e-07	5.15112
GO:0007626~locomotory behavior	26	2.29961e-06	2.9632
GO:0050853~B cell receptor signaling pathway	7	2.30283e-06	15.2244
GO:0042035~reg of cytokine biosynthetic process	13	3.2319e-06	5.47237
GO:0006911~phagocytosis, engulfment	7	4.13869e-06	14.0533
GO:0030097~hemopoiesis	26	5.76697e-06	2.81566
GO:0042129~reg of T cell proliferation	12	8.56083e-06	5.49452
GO:0045061~thymic T cell selection	7	1.13055e-05	12.1795
GO:0002444~myeloid leukocyte mediated immunity	7	1.13055e-05	12.1795
GO:0006959~humoral immunity	11	1.58059e-05	5.74178
GO:0042108~pos reg of cytokine biosynthetic process	10	1.90823e-05	6.36561
GO:0001810~reg of type I hypersensitivity	5	2.98018e-05	21.7492
GO:0002714~pos reg of B cell mediated immunity	6	3.05693e-05	14.2358
GO:0006910~phagocytosis, recognition	6	3.05693e-05	14.2358
GO:0002891~pos reg of Ig mediated immunity	6	3.05693e-05	14.2358
GO:0042102~pos reg of T cell proliferation	9	3.2569e-05	6.90856
GO:0002274~myeloid leukocyte activation	9	3.2569e-05	6.90856
GO:0002526~acute inflammatory response	13	3.728e-05	4.34983
GO:0050777~neg reg of immunity	8	4.00014e-05	8.03046
GO:0032946~pos reg of mononuclear cell proliferation	10	5.06219e-05	5.67369
GO:0050671~pos reg of lymphocyte proliferation	10	5.06219e-05	5.67369
GO:0034097~response to cytokine stimulus	8	5.22368e-05	7.73303
GO:0030890~pos reg of B cell proliferation	7	5.37726e-05	9.61542
GO:0006909~phagocytosis	10	6.05196e-05	5.55298
GO:0002335~mature B cell differentiation	5	6.74322e-05	18.6421
GO:0007155~cell adhesion	41	6.81268e-05	1.9491
GO:0022610~biological adhesion	41	6.81268e-05	1.9491
GO:0070665~pos reg of leukocyte proliferation	10	7.1998e-05	5.43729
GO:0045058~T cell selection	7	7.4351e-05	9.13465
GO:0001819~pos reg of cytokine production	11	8.2348e-05	4.78481
GO:0050766~pos reg of phagocytosis	7	0.000100751	8.69966
GO:0002861~reg of inflammatory response to antigenic stimulus	6	0.000120391	11.1853
GO:0045597~pos reg of cell differentiation	19	0.000120516	2.84989
GO:0045059~pos thymic T cell selection	5	0.000130786	16.3119
GO:0046651~lymphocyte proliferation	9	0.000135446	5.72905
GO:0002455~humoral immunity mediated by circulating Ig	8	0.000135452	6.73522
GO:0032943~mononuclear cell proliferation	9	0.000161792	5.59264
GO:0070661~leukocyte proliferation	9	0.000161792	5.59264
GO:0050764~reg of phagocytosis	7	0.000175601	7.94317
GO:0010033~response to organic substance	36	0.000201627	1.95335
GO:0046634~reg of alpha-beta T cell activation	8	0.000205949	6.32703
GO:0002637~reg of Ig production	7	0.000288663	7.30772
GO:0051240~pos reg of multicellular organismal process	17	0.000290809	2.86247
GO:0002864~reg of acute inflammatory response to antigenic stimulus	5	0.000369033	13.0495
GO:0043368~pos T cell selection	5	0.000369033	13.0495
GO:0002883~reg of hypersensitivity	5	0.000369033	13.0495
GO:0002683~neg reg of immune system process	11	0.000435376	3.93272
GO:0006691~leukotriene metabolic process	6	0.000453778	8.69966
GO:0007242~intracellular signaling cascade	55	0.000518341	1.60744
GO:0001812~pos reg of type I hypersensitivity	4	0.00052463	20.8792
GO:0051094~pos reg of developmental process	20	0.000533848	2.45061
GO:0042127~reg of cell proliferation	37	0.000538114	1.83238
GO:0042098~T cell proliferation	7	0.000557058	6.52475
GO:0002377~Ig production	7	0.000557058	6.52475
GO:0032673~reg of interleukin-4 production	5	0.000562441	11.8632
GO:0043449~cellular alkene metabolic process	6	0.000770732	7.8297
GO:0051085~chaperone mediated protein folding requiring cofactor	5	0.000818281	10.8746
GO:0002440~production of molecular mediator of immunity	7	0.000822857	6.08976
GO:0002700~reg of production of molecular mediator of immunity	7	0.000822857	6.08976
GO:0030183~B cell differentiation	8	0.000832136	5.09249
GO:0002699~pos reg of immune effector process	8	0.000832136	5.09249
GO:0008283~cell proliferation	21	0.000960126	2.27419
GO:0051050~pos reg of transport	14	0.000981881	2.92309
GO:0032649~reg of interferon-gamma production	7	0.000987834	5.89332
GO:0045807~pos reg of endocytosis	7	0.000987834	5.89332
GO:0048305~Ig secretion	4	0.00101946	17.3993
GO:0002820~neg reg of adapt immunity	5	0.00114645	10.0381
GO:0002823~neg reg of adapt immunity based on somatic recomb of immune recept built from Ig superfam dom	5	0.00114645	10.0381
GO:0033077~T cell differentiation in the thymus	7	0.00117709	5.70915
GO:0009306~protein secretion	6	0.00122893	7.11791
GO:0007010~cytoskeleton organization	25	0.00130058	2.03898
GO:0006631~fatty acid metabolic process	17	0.0013253	2.4926
GO:0006690~icosanoid metabolic process	7	0.0013929	5.53615
GO:0030036~actin cytoskeleton organization	16	0.00146732	2.56186
GO:0009617~response to bacterium	15	0.00150675	2.66316
GO:0045576~mast cell activation	5	0.00155688	9.32107
GO:0002704~neg reg of leukocyte mediated immunity	5	0.00155688	9.32107
GO:0006458~'de novo' protein folding	5	0.00155688	9.32107
GO:0045191~reg of isotype switching	5	0.00155688	9.32107
GO:0002707~neg reg of lymphocyte mediated immunity	5	0.00155688	9.32107
GO:0051084~'de novo' posttranslational protein folding	5	0.00155688	9.32107
GO:0010604~pos reg of macromolecule metabolic process	40	0.00156865	1.68109
GO:0007610~behavior	28	0.00166026	1.90802
GO:0051130~pos reg of cellular component organization	13	0.00171326	2.89989
GO:0002885~pos reg of hypersensitivity	4	0.00173348	14.9137
GO:0002866~pos reg of acute inflammatory response to antigenic stimulus	4	0.00173348	14.9137
GO:0010557~pos reg of macromolecule biosynthetic process	35	0.00176841	1.74659
GO:0016485~protein processing	11	0.00189995	3.26237
GO:0002708~pos reg of lymphocyte mediated immunity	7	0.00191365	5.2198
GO:0031214~biomineral formation	7	0.00191365	5.2198
GO:0032103~pos reg of response to external stimulus	7	0.00191365	5.2198
GO:0002705~pos reg of leukocyte mediated immunity	7	0.00191365	5.2198
GO:0033559~unsaturated fatty acid metabolic process	7	0.00191365	5.2198
GO:0043067~reg of programmed cell death	36	0.00200427	1.71767
GO:0045577~reg of B cell differentiation	5	0.0020594	8.69966
GO:0002673~reg of acute inflammatory response	5	0.0020594	8.69966
GO:0010941~reg of cell death	36	0.0021586	1.7083
GO:0046635~pos reg of alpha-beta T cell activation	6	0.00225568	6.26376
GO:0051605~protein maturation by peptide bond cleavage	9	0.00263335	3.72843
GO:0043450~alkene biosynthetic process	5	0.0026637	8.15593
GO:0032729~pos reg of interferon-gamma production	5	0.0026637	8.15593
GO:0019370~leukotriene biosynthetic process	5	0.0026637	8.15593
GO:0002675~pos reg of acute inflammatory response	4	0.00269509	13.0495
GO:0046456~icosanoid biosynthetic process	6	0.00270626	6.02284
GO:0030029~actin filament-based process	16	0.00278519	2.39991
GO:0042981~reg of apoptosis	35	0.00296129	1.6916
GO:0051604~protein maturation	11	0.00310643	3.05414
GO:0030595~leukocyte chemotaxis	6	0.00321856	5.79978
GO:0060326~cell chemotaxis	6	0.00321856	5.79978
GO:0006636~unsaturated fatty acid biosynthetic process	6	0.00321856	5.79978
GO:0031328~pos reg of cellular biosynthetic process	35	0.00334132	1.67916
GO:0019722~calcium-mediated signaling	5	0.00337921	7.67617
GO:0006958~complement activation, classical pathway	6	0.00379715	5.59264
GO:0009891~pos reg of biosynthetic process	35	0.00386064	1.66387
GO:0045060~neg thymic T cell selection	4	0.00392848	11.5996
GO:0002863~pos reg of inflammatory response to antigenic stimulus	4	0.00392848	11.5996
GO:0010324~membrane invagination	16	0.00426079	2.29442
GO:0006897~endocytosis	16	0.00426079	2.29442
GO:0032940~secretion by cell	16	0.00426079	2.29442
GO:0006915~apoptosis	30	0.00465061	1.72841
GO:0008284~pos reg of cell proliferation	21	0.00469666	1.98579
GO:0042742~defense response to bacterium	11	0.00485704	2.87089
GO:0050900~leukocyte migration	7	0.00493744	4.34983
GO:0002366~leukocyte activation during immunity	6	0.0051713	5.2198
GO:0002263~cell activation during immunity	6	0.0051713	5.2198
GO:0006953~acute-phase response	6	0.0051713	5.2198
GO:0007015~actin filament organization	8	0.00524879	3.72843
GO:0032653~reg of interleukin-10 production	4	0.00545396	10.4396
GO:0045830~pos reg of isotype switching	4	0.00545396	10.4396
GO:0048302~reg of isotype switching to IgG isotypes	4	0.00545396	10.4396
GO:0043383~neg T cell selection	4	0.00545396	10.4396
GO:0012501~programmed cell death	30	0.00556649	1.70582
GO:0016265~death	32	0.00569225	1.667
GO:0030855~epithelial cell differentiation	12	0.00584618	2.63183
GO:0008037~cell recognition	7	0.00623156	4.15211
GO:0002698~neg reg of immune effector process	5	0.00628227	6.52475
GO:0032663~reg of interleukin-2 production	5	0.00628227	6.52475
GO:0009725~response to hormone stimulus	14	0.00686975	2.34222
GO:0045911~pos reg of DNA recomb	4	0.00728828	9.49054
GO:0001909~leukocyte mediated cytotoxicity	4	0.00728828	9.49054
GO:0002920~reg of humoral immunity	4	0.00728828	9.49054
GO:0045087~innate immunity	11	0.00730266	2.70839
GO:0040012~reg of locomotion	11	0.00730266	2.70839
GO:0009719~response to endogenous stimulus	15	0.007311	2.23706
GO:0050852~T cell receptor signaling pathway	5	0.00752984	6.21405
GO:0016125~sterol metabolic process	9	0.00771172	3.13188
GO:0008219~cell death	31	0.00799901	1.64445
GO:0002636~pos reg of germinal center formation	3	0.00831757	19.5742
GO:0032753~pos reg of interleukin-4 production	3	0.00831757	19.5742
GO:0002541~activation of plasma proteins involved in acute inflammatory response	6	0.00891118	4.6057
GO:0006956~complement activation	6	0.00891118	4.6057
GO:0046637~reg of alpha-beta T cell differentiation	5	0.00893004	5.93159
GO:0006917~induction of apoptosis	14	0.00931805	2.25547
GO:0012502~induction of programmed cell death	14	0.00931805	2.25547
GO:0045109~intermediate filament organization	4	0.00944495	8.69966
GO:0002886~reg of myeloid leukocyte mediated immunity	4	0.00944495	8.69966
GO:0030100~reg of endocytosis	7	0.00953253	3.8061
GO:0008285~neg reg of cell proliferation	17	0.0104795	2.01674
GO:0048585~neg reg of response to stimulus	8	0.0108371	3.26237
GO:0007159~leukocyte adhesion	4	0.0119345	8.03046
GO:0050854~reg of antigen receptor-mediated signaling pathway	4	0.0119345	8.03046
GO:0000018~reg of DNA recomb	5	0.0122152	5.43729
GO:0032101~reg of response to external stimulus	10	0.01259	2.66316
GO:0060429~epithelium development	19	0.0128494	1.87834
GO:0016044~membrane organization	19	0.013064	1.87125
GO:0002312~B cell activation during immunity	3	0.0135129	15.6594
GO:0002313~mature B cell differentiation during immunity	3	0.0135129	15.6594
GO:0002634~reg of germinal center formation	3	0.0135129	15.6594
GO:0032680~reg of tumor necrosis factor production	5	0.0161861	5.01904
GO:0060740~prostate gland epithelium morphogenesis	5	0.0161861	5.01904
GO:0019221~cytokine-mediated signaling pathway	7	0.0165746	3.3832
GO:0007243~protein kinase cascade	17	0.0166239	1.91243
GO:0001906~cell killing	4	0.0179411	6.95973
GO:0000910~cytokinesis	5	0.0184413	4.83315
GO:0060512~prostate gland morphogenesis	5	0.0184413	4.83315
GO:0045935~pos reg of nucleobase, nucleoside, nucleotide and nucleic acid metabolic process	30	0.0192944	1.55351
GO:0046903~secretion	16	0.0196259	1.92435
GO:0002888~pos reg of myeloid leukocyte mediated immunity	3	0.0197596	13.0495
GO:0002892~reg of type II hypersensitivity	3	0.0197596	13.0495
GO:0001798~pos reg of type IIa hypersensitivity	3	0.0197596	13.0495
GO:0002894~pos reg of type II hypersensitivity	3	0.0197596	13.0495
GO:0002923~reg of humoral immunity mediated by circulating Ig	3	0.0197596	13.0495
GO:0001796~reg of type IIa hypersensitivity	3	0.0197596	13.0495
GO:0030334~reg of cell migration	9	0.0203856	2.63922
GO:0007398~ectoderm development	11	0.0204729	2.31523
GO:0040017~pos reg of locomotion	6	0.021253	3.72843
GO:0070167~reg of biomineral formation	4	0.0214667	6.52475
GO:0030500~reg of bone mineralization	4	0.0214667	6.52475
GO:0043065~pos reg of apoptosis	17	0.0235044	1.8334
GO:0042060~wound healing	10	0.0249739	2.37264
GO:0043068~pos reg of programmed cell death	17	0.0253102	1.81837
GO:0009620~response to fungus	4	0.0253425	6.14094
GO:0009967~pos reg of signal transduction	13	0.0256497	2.0439
GO:0045893~pos reg of transcription, DNA-dependent	25	0.0260263	1.58753
GO:0051173~pos reg of nitrogen compound metabolic process	30	0.0267025	1.50861
GO:0048304~pos reg of isotype switching to IgG isotypes	3	0.02697	11.1853
GO:0002446~neutrophil mediated immunity	3	0.02697	11.1853
GO:0010942~pos reg of cell death	17	0.0270403	1.80359
GO:0051254~pos reg of RNA metabolic process	25	0.0281187	1.57603
GO:0010628~pos reg of gene expression	28	0.0293054	1.52244
GO:0060627~reg of vesicle-mediated transport	8	0.0293326	2.67682
GO:0010627~reg of protein kinase cascade	12	0.0302848	2.07409
GO:0051223~reg of protein transport	7	0.0306328	2.94666
GO:0070664~neg reg of leukocyte proliferation	5	0.0325613	4.07797
GO:0032945~neg reg of mononuclear cell proliferation	5	0.0325613	4.07797
GO:0050672~neg reg of lymphocyte proliferation	5	0.0325613	4.07797
GO:0030258~lipid modification	6	0.0328537	3.33179
GO:0048732~gland development	14	0.0330824	1.90305
GO:0008544~epidermis development	10	0.0336538	2.24991
GO:0046638~pos reg of alpha-beta T cell differentiation	4	0.0341408	5.49452
GO:0031342~neg reg of cell killing	3	0.0350616	9.78712
GO:0001911~neg reg of leukocyte mediated cytotoxicity	3	0.0350616	9.78712
GO:0042534~reg of tumor necrosis factor biosynthetic process	3	0.0350616	9.78712
GO:0007264~small GTPase mediated signal transduction	17	0.0360222	1.73993
GO:0045941~pos reg of transcription	27	0.0369309	1.5025
GO:0051250~neg reg of lymphocyte activation	6	0.0384113	3.19579
GO:0050730~reg of peptidyl-tyrosine phosphorylation	6	0.0384113	3.19579
GO:0050729~pos reg of inflammatory response	4	0.039057	5.2198
GO:0050830~defense response to Gram-pos bacterium	4	0.039057	5.2198
GO:0045637~reg of myeloid cell differentiation	6	0.0413925	3.13188
GO:0050866~neg reg of cell activation	6	0.0413925	3.13188
GO:0002695~neg reg of leukocyte activation	6	0.0413925	3.13188
GO:0008202~steroid metabolic process	12	0.0417006	1.96974
GO:0043069~neg reg of programmed cell death	16	0.0438085	1.73271
GO:0050930~induction of pos chemotaxis	3	0.0439568	8.69966
GO:0045086~pos reg of interleukin-2 biosynthetic process	3	0.0439568	8.69966
GO:0043299~leukocyte degranulation	3	0.0439568	8.69966
GO:0030889~neg reg of B cell proliferation	3	0.0439568	8.69966
GO:0045671~neg reg of osteoclast differentiation	3	0.0439568	8.69966
GO:0043372~pos reg of CD4-pos, alpha beta T cell differentiation	3	0.0439568	8.69966
GO:0045638~neg reg of myeloid cell differentiation	4	0.0443115	4.97124
GO:0045104~intermediate filament cytoskeleton organization	4	0.0443115	4.97124
GO:0010638~pos reg of organelle organization	6	0.0445097	3.07047
GO:0060548~neg reg of cell death	16	0.0448219	1.72555
GO:0008203~cholesterol metabolic process	7	0.0451724	2.68666
GO:0070201~reg of establishment of protein localization	7	0.0451724	2.68666
GO:0010647~pos reg of cell communication	13	0.0452698	1.87451
GO:0001503~ossification	9	0.0456456	2.25857
GO:0051270~reg of cell motion	9	0.0456456	2.25857
GO:0032880~reg of protein localization	8	0.0461861	2.42781
GO:0043193~pos reg of gene-specific transcription	5	0.0473907	3.62486
GO:0031349~pos reg of defense response	6	0.0477636	3.01142
GO:0045944~pos reg of transcription from RNA polymerase II promoter	21	0.0506713	1.55263
GO:0050727~reg of inflammatory response	6	0.0511548	2.9546
GO:0018108~peptidyl-tyrosine phosphorylation	5	0.0515938	3.52689
GO:0018212~peptidyl-tyrosine modification	5	0.0515938	3.52689
GO:0006518~peptide metabolic process	5	0.0515938	3.52689
GO:0050927~pos reg of pos chemotaxis	3	0.0535825	7.8297
GO:0019058~viral infectious cycle	3	0.0535825	7.8297
GO:0050926~reg of pos chemotaxis	3	0.0535825	7.8297
GO:0010552~pos reg of specific transcription from RNA polymerase II promoter	4	0.0558093	4.53895
GO:0032963~collagen metabolic process	4	0.0558093	4.53895
GO:0044259~multicellular organismal macromolecule metabolic process	4	0.0558093	4.53895
GO:0048872~homeostasis of number of cells	9	0.0572867	2.15496
GO:0032989~cellular component morphogenesis	20	0.0603784	1.54432
GO:0030850~prostate gland development	5	0.0605892	3.34602
GO:0008610~lipid biosynthetic process	17	0.0611282	1.61928
GO:0045103~intermediate filament-based process	4	0.0620371	4.34983
GO:0048545~response to steroid hormone stimulus	6	0.0621527	2.79632
GO:0048754~branching morphogenesis of a tube	8	0.0622214	2.26948
GO:0045646~reg of erythrocyte differentiation	3	0.0638701	7.11791
GO:0006968~cellular defense response	3	0.0638701	7.11791
GO:0050921~pos reg of chemotaxis	3	0.0638701	7.11791
GO:0002762~neg reg of myeloid leukocyte differentiation	3	0.0638701	7.11791
GO:0050856~reg of T cell receptor signaling pathway	3	0.0638701	7.11791
GO:0043370~reg of CD4-pos, alpha beta T cell differentiation	3	0.0638701	7.11791
GO:0042100~B cell proliferation	3	0.0638701	7.11791
GO:0002275~myeloid cell activation during immunity	3	0.0638701	7.11791
GO:0016192~vesicle-mediated transport	25	0.0663955	1.44034
GO:0033043~reg of organelle organization	11	0.0665783	1.88874
GO:0044236~multicellular organismal metabolic process	4	0.0685723	4.17584
GO:0043066~neg reg of apoptosis	15	0.0691251	1.65883
GO:0044093~pos reg of molecular function	18	0.0698188	1.56074
GO:0032844~reg of homeostatic process	6	0.0701692	2.6999
GO:0051052~reg of DNA metabolic process	6	0.0701692	2.6999
GO:0006633~fatty acid biosynthetic process	7	0.073916	2.37264
GO:0045055~regulated secretory pathway	3	0.0747552	6.52475
GO:0050920~reg of chemotaxis	3	0.0747552	6.52475
GO:0048520~pos reg of behavior	3	0.0747552	6.52475
GO:0045074~reg of interleukin-10 biosynthetic process	2	0.0750172	26.099
GO:0060741~prostate gland stromal morphogenesis	2	0.0750172	26.099
GO:0031296~B cell costimulation	2	0.0750172	26.099
GO:0045658~reg of neutrophil differentiation	2	0.0750172	26.099
GO:0060738~epithelial-mesenchymal signaling involved in prostate gland development	2	0.0750172	26.099
GO:0045082~pos reg of interleukin-10 biosynthetic process	2	0.0750172	26.099
GO:0043388~pos reg of DNA binding	5	0.0755274	3.10702
GO:0019932~second-messenger-mediated signaling	9	0.076495	2.02492
GO:0060348~bone development	9	0.076495	2.02492
GO:0051241~neg reg of multicellular organismal process	8	0.0778868	2.15249
GO:0006732~coenzyme metabolic process	10	0.0796773	1.90504
GO:0051056~reg of small GTPase mediated signal transduction	14	0.0818407	1.65333
GO:0060442~branching involved in prostate gland morphogenesis	3	0.0861771	6.02284
GO:0050850~pos reg of calcium-mediated signaling	3	0.0861771	6.02284
GO:0046640~reg of alpha-beta T cell proliferation	3	0.0861771	6.02284
GO:0042036~neg reg of cytokine biosynthetic process	3	0.0861771	6.02284
GO:0009108~coenzyme biosynthetic process	6	0.087819	2.52571
GO:0043405~reg of MAP kinase activity	7	0.0893966	2.25547
GO:0007249~I-kappaB kinase/NF-kappaB cascade	4	0.089923	3.72843
GO:0019362~pyridine nucleotide metabolic process	4	0.089923	3.72843
GO:0051099~pos reg of binding	5	0.0921358	2.89989
GO:0008360~reg of cell shape	5	0.0921358	2.89989
GO:0006457~protein folding	9	0.0956976	1.92534
GO:0002761~reg of myeloid leukocyte differentiation	4	0.0975858	3.59986
GO:0002260~lymphocyte homeostasis	4	0.0975858	3.59986
GO:0050708~reg of protein secretion	4	0.0975858	3.59986
GO:0051054~pos reg of DNA metabolic process	4	0.0975858	3.59986
GO:0022612~gland morphogenesis	7	0.0977498	2.20112
GO:0001649~osteoblast differentiation	5	0.0980273	2.83685
GO:0001782~B cell homeostasis	3	0.0980792	5.59264
GO:0019363~pyridine nucleotide biosynthetic process	3	0.0980792	5.59264
GO:0045840~pos reg of mitosis	3	0.0980792	5.59264
GO:0022415~viral reproductive process	3	0.0980792	5.59264
GO:0045076~reg of interleukin-2 biosynthetic process	3	0.0980792	5.59264
GO:0051785~pos reg of nuclear division	3	0.0980792	5.59264
