# Supplementary material for: Transcriptional Profiling of the Bladder in Urogenital Schistosomiasis Reveals Pathways of Inflammatory Fibrosis and Urothelial Compromise
Source: PLoS Negl Trop Dis. 2012 Nov 29;6(11):e1912. doi: 10.1371/journal.pntd.0001912 (PMC3510078; doi:10.1371/journal.pntd.0001912)
Supplement: Table S3 — Primers used for real-time PCR validation of microarray data. Primer sequences were derived from PrimerBank (http://pga.mgh.harvard.edu/primerbank/). (XLSX) [file pntd.0001912.s003.xlsx]

## Sheet: Sheet1
Gene	Forward Primer	Reverse Primer	Amplicon Length (bp)
COL3A1	ACGTAGATGAATTGGGATGCAG	GGGTTGGGGCAGTCTAGTG	154
COL4A5	GTCCACCAGGTACAGAAGGTC	CTCCTTTCAAACCAGGTAAGCC	111
COL17A1	AAGTCACCGAGAGAATTGTCAC	AGAGAGCCTGTCTTAGCATATCC	100
UPK1A	TACACCCACCGCGACTATATG	CCACAACACTCTTGCTCAATCAT	140
UPK1B	CACTGTTCGTTGCTTCCAGG	GCTTCGAGAAGTGGGTAAAGACT	129
UPK2	TGCCCCTGATCCTGATTCTG	CAAGGCAATTAACAGGCTTTCTG	116
UPK3A	TTCGATAGCTCAGAGCCACTC	GCCGGAAAGTAGTGCTCAGT	127
UPK3B	AGACCTGATTGCCTACGTGC	GGTGTCCTTAGTTGAGACATGCT	124
CCL11	GAATCACCAACAACAGATGCAC	ATCCTGGACCCACTTCTTCTT	98
IL4	TGGATCTGGGAGCATCAAGGT	TGGAAGTGCGGATGTAGTCAG	65
CCL2	TTAAAAACCTGGATCGGAACCAA	GCATTAGCTTCAGATTTACGGGT	121
ARG1	CTCCAAGCCAAAGTCCTTAGAG	GGAGCTGTCATTAGGGACATCA	184
CD68	CCATCCTTCACGATGACACCT	GGCAGGGTTATGAGTGACAGTT	296
NOS2	ACATCGACCCGTCCACAGTAT	CAGAGGGGTAGGCTTGTCTC	177
CLDN8	AGAGCCGCATCTTGCTGAC	TCTGATGATGGAATTGGCAACC	95
GAPDH	AGGTCGGTGTGAACGGATTTG	TGTAGACCATGTAGTTGAGGTCA	123
